# Supplementary material for: An MD View of Ligand Binding
Source: Molecules. 2025 Dec 6;30(24):4678. doi: 10.3390/molecules30244678 (PMC12736043; doi:10.3390/molecules30244678)
Supplement: Supplementary file 1 [file molecules-30-04678-s001.zip]

Archive with 10 entries (10 files):
- Supplemental Figure S1 Queuosine GluAMP GloAMP structures.pdf
- Supplemental Figure S10 Comparison of MD results with and without bound zinc RMSD, RMSF, and structural overlays.pdf
- Supplemental Figure S2 RMSFs and heat maps.pdf
- Supplemental Figure S3 Histograms of atomic contact distances..pdf
- Supplemental Figure S4 PoseEdit views of all ten docked structures of Glu.pdf
- Supplemental Figure S5 PoseEdits of all analogs as docked.pdf
- Supplemental Figure S6 PoseEdit views of conformational changes of Asp.pdf
- Supplemental Figure S7 PoseEdit views SAM and cAMP.pdf
- Supplemental Figure S8 Histograms of GBSA system energies .pdf
- Supplemental Figure S9 Gallery of results for AMP RMSD plots, GBSA energies, and PoseEdit views.pdf
